# Supplementary material for: DNA-Based Bacterial Community Profiles in Air-Dried Historical Soil Archives Are More Representative than Those from Rewetted Soils
Source: Microorganisms. 2026 Mar 6;14(3):595. doi: 10.3390/microorganisms14030595 (PMC13029469; doi:10.3390/microorganisms14030595)
Supplement: Supplementary file 1 [file microorganisms-14-00595-s001.zip]

Archive with 1 entries (1 files):
- microorganisms-4067109-supplementary.pdf
